# Supplementary material for: Cross-Cultural Adaptation, Reliability, and Validity of the Greek Version of the Fremantle Neck Awareness Questionnaire (FreNAQ-GR) in Patients with Chronic Neck Pain
Source: Healthcare (Basel). 2024 Oct 5;12(19):1985. doi: 10.3390/healthcare12191985 (PMC11477373; doi:10.3390/healthcare12191985)
Supplement: Supplementary file 1 [file healthcare-12-01985-s001.zip]

Archive with 1 entries (1 files):
- healthcare-3230000-supplementary.pdf
